# Supplementary material for: Anti-Alzheimer’s Natural Products Derived from Plant Endophytic Fungi
Source: Molecules. 2023 Feb 28;28(5):2259. doi: 10.3390/molecules28052259 (PMC10005758; doi:10.3390/molecules28052259)
Supplement: Supplementary file 1 [file molecules-28-02259-s001.zip]

Archive with 5 entries (5 files):
- Table S1. Alkaloids from endophytic fungi and their biological activities, metabolite class, fungus, host plant(s), reference.pdf
- Table S2. Peptides from endophytic fungi and their biological activities, metabolite class, fungus, host plant(s), reference.pdf
- Table S3. Polyketides from endophytic fungi and their biological activities, metabolite class, fungus, host plant(s), reference.pdf
- Table S4. Terpenes from endophytic fungi and their biological activities, metabolite class, fungus, host plant(s), reference.pdf
- Table S5. Steroids from endophytic fungi and their biological activities, metabolite class, fungus, host plant(s), reference.pdf
